# Supplementary material for: Joint effects of genes underlying a temperature specialization tradeoff in yeast
Source: PLoS Genet. 2021 Sep 14;17(9):e1009793. doi: 10.1371/journal.pgen.1009793 (PMC8462698; doi:10.1371/journal.pgen.1009793)
Supplement: S2 Table — Each row reports fitted values of the indicated parameters from the polynomial regression (S2 Fig) or logistic regression (all other figures) of growth measurements of the indicated strain for the indicated figure. For the logistic regression, K, R, and x0 are the carrying capacity, logistic growth rate, and the sigmoidal midpoint, respectively. (XLSX) [file pgen.1009793.s002.xlsx]

## Sheet: Sheet1
Equation:
K	R	x0	Strain	Figure
3.83798	0.683081	7.61161	S. paradoxus Z1	4
3.76661	0.64131	7.97884	8x swap	4
3.86467	0.635313	7.99471	S. cerevisiae DBVPG1737	4
4.4599	0.718399	6.68077	S. paradoxus Z1	S6
5.04773	0.680221	6.92718	S. paradoxus N17	S6
4.59243	0.652344	7.04411	S. paradoxus IFO1804	S6
3.29767	0.727683	6.21385	S. paradoxus DBVPG6304	S6
4.6452	0.673755	6.94496	S. paradoxus A12	S6
3.67926	0.375646	10	S. cerevisiae DBVPG1737	S6
2.25829	0.286145	10	S. cerevisiae YS2	S6
2.84108	0.430244	7.59445	S. cerevisiae DBVPG1788	S6
2.27246	0.420579	10	S. cerevisiae UWOPS03.461.4	S6
5.19195	0.527724	8.51097	S. cerevisiae YPS128	S6
4.495	0.79778	6.05829	S. paradoxus Z1	S7
4.20582	0.756281	6.0343	AFG2 1x swap	S7
4.4036	0.818116	6.10542	APC1 1x swap	S7
4.24426	0.793644	6.07661	CEP3 1x swap	S7
3.83629	0.782956	5.96099	DYN1 1x swap	S7
4.45455	0.824422	5.9848	ESP1 1x swap	S7
4.13413	0.820255	5.8115	MYO1 1x swap	S7
4.15255	0.802674	5.9973	SCC2 1x swap	S7
4.25806	0.753425	5.97616	TAF2 1x swap	S7
4.64392	0.410473	10	S. cerevisiae DBVPG1737	S7
4.20129	0.738212	6.53366	S. paradoxus Z1	S8
3.74248	0.689709	6.53867	1x swap	S8
3.56338	0.657921	6.61639	2x swap	S8
3.50421	0.699821	6.47809	3x swap	S8
3.43079	0.680154	6.4306	4x swap	S8
3.58806	0.676851	6.46178	5x swap	S8
3.48571	0.7081	6.3949	6x swap	S8
3.51103	0.686568	6.49065	7x swap	S8
3.65074	0.637369	6.68877	8x swap	S8
3.58334	0.421157	10	S. cerevisiae DBVPG1737	S8
Equation:
a	b	c	Strain	Figure
0.776	-60.5	1180	S. paradoxus Z1	S2
0.78	-60.8	1180	8x swap	S2
0.938	-72.4	1400	S. cerevisiae DBVPG1737	S2
