# Supplementary material for: Joint effects of genes underlying a temperature specialization tradeoff in yeast
Source: PLoS Genet. 2021 Sep 14;17(9):e1009793. doi: 10.1371/journal.pgen.1009793 (PMC8462698; doi:10.1371/journal.pgen.1009793)
Supplement: S3 Table — A. Wild-type diploid strains, including those used as parents of allele-replacement transgenesis; SGRP, the Saccharomyces Genome Resequencing Project, version 2. B. Purebred allele replacement strains in S. paradoxus Z1 diploid homozygote backgrounds. In genotype notes, e.g., in an S. paradoxus background, ΔYFG(-X to +Y)::scYFG(-Z to +W) indicates that in S. paradoxus Z1, bases -X to +Y from both homologs of gene YFG have been removed and replaced by bases -Z to +W of the allele of YFG from the indicated S. cerevisiae strain. Positive coordinates count in the 5’ to 3’ direction from the start codon (+1 corresponds to the A in the ATG), and negative coordinates count in the 3’ to 5’ direction from the start codon (-1 corresponds to the base directly 5’ of the ATG). In cases where the replacement extended into a region of 100% conservation between species, the position of the last divergent nucleotide is shown. (XLSX) [file pgen.1009793.s003.xlsx]

## Sheet: Sheet1
Species	Strain Name	Background	Genotype/Details (Population designation from [1,2])	Source	Allele donor strain
A.
S. par	Z1		Tree bark isolate from Silwood Park, UK (European)	SGRP
S. par	N17		Oak exudate isolate from Russia (European)	SGRP
S. par	A12		Oak isolate from Quebec, CA (American)	SGRP
S. par	IFO1804		Oak bark isolate from Japan (Far Eastern)	SGRP
S. par	DBVPG6304		Drosophila from Yosemite, USA (American)	SGRP
S. cer	DBVPG1737		Soil isolate from Netherlands (Wine/European)	SGRP
S. cer	DBVPG1788		Soil isolate from Finland (Wine/European)	SGRP
S. cer	YPS128		Woodland isolate from Pennsylvania, USA (North American)	SGRP
S. cer	UWOPS03.461.4		Bertam palm nectar isolate from Malaysia (Mosaic)	SGRP
S. cer	YS2		Baker’s strain from Australia (Baking)	SGRP
B.
S. par	CW223	Z1	ΔDYN1(-231 to 12377):: scDYN1(-243 to 12377)	[3]	DBVPG1373
S. par	CW382	CW223	ΔDYN1(-231 to 12377):: scDYN1(-243 to 12377)	This study	DBVPG1373
			ΔMYO1(-907 to 5826):: scMYO1(-903 to 5824)
S. par	CW415	CW382	ΔDYN1(-231 to 12377):: scDYN1(-243 to 12377)	This study	DBVPG1373
			ΔMYO1(-907 to 5826):: scMYO1(-903 to 5824)
			ΔSCC2(-456 to 4556):: scSCC2(-441 to 4556)
S. par	CW417	CW415	ΔDYN1(-231 to 12377):: scDYN1(-243 to 12377)	This study	DBVPG1373
			ΔMYO1(-907 to 5826):: scMYO1(-903 to 5824)
			ΔSCC2(-456 to 4556):: scSCC2(-441 to 4556)
			ΔAPC1(-547 to 5280):: scAPC1(-554 to 5280)
S. par	FZ3	CW417	ΔDYN1(-231 to 12377):: scDYN1(-243 to 12377)	This study	DBVPG1373
			ΔMYO1(-907 to 5826):: scMYO1(-903 to 5824)
			ΔSCC2(-456 to 4556):: scSCC2(-441 to 4556)
			ΔAPC1(-547 to 5280):: scAPC1(-554 to 5280)
			ΔAFG2(-293 to 2391):: scAFG2(-270 to 2391)
S. par	FZ4	FZ3	ΔDYN1(-231 to 12377):: scDYN1(-243 to 12377)	This study	DBVPG1373
			ΔMYO1(-907 to 5826):: scMYO1(-903 to 5824)
			ΔSCC2(-456 to 4556):: scSCC2(-441 to 4556)
			ΔAPC1(-547 to 5280):: scAPC1(-554 to 5280)
			ΔAFG2(-293 to 2391):: scAFG2(-270 to 2391)
			ΔESP1(-418 to 4962):: scESP1(-439 to 4963)
S. par	FZ15	FZ4	ΔDYN1(-231 to 12377):: scDYN1(-243 to 12377)	This study	DBVPG1373
			ΔMYO1(-907 to 5826):: scMYO1(-903 to 5824)
			ΔSCC2(-456 to 4556):: scSCC2(-441 to 4556)
			ΔAPC1(-547 to 5280):: scAPC1(-554 to 5280)
			ΔAFG2(-293 to 2391):: scAFG2(-270 to 2391)
			ΔESP1(-418 to 4962):: scESP1(-439 to 4963)
			ΔCEP3(-187 to 1816):: scCEP3(-194 to 1816)
S. par	FZ22	FZ15	ΔDYN1(-231 to 12377):: scDYN1(-243 to 12377)	This study	DBVPG1373
			ΔMYO1(-907 to 5826):: scMYO1(-903 to 5824)
			ΔSCC2(-456 to 4556):: scSCC2(-441 to 4556)
			ΔAPC1(-547 to 5280):: scAPC1(-554 to 5280)
			ΔAFG2(-293 to 2391):: scAFG2(-270 to 2391)
			ΔESP1(-418 to 4962):: scESP1(-439 to 4963)
			ΔCEP3(-187 to 1816):: scCEP3(-194 to 1816)
			ΔTAF2(-806 to 4348):: scTAF2(-774 to 4357)
References
1. Peter J, De Chiara M, Friedrich A, Yue J-X, Pflieger D, Bergström A, et al. Genome evolution across 1,011 Saccharomyces cerevisiae isolates. Nature. 2018;556: 339–344. doi:10.1038/s41586-018-0030-5
2. Liti G, Carter DM, Moses AM, Warringer J, Parts L, James SA, et al. Population genomics of domestic and wild yeasts. Nature. 2009;458: 337–341. doi:10.1038/nature07743
3. Weiss CV, Roop JI, Hackley RK, Chuong JN, Grigoriev IV, Arkin AP, et al. Genetic dissection of interspecific differences in yeast thermotolerance. Nat Genet. 2018;50: 1501–1504. doi:10.1038/s41588-018-0243-4
